# Supplementary material for: Molecular Characterization of an Intact p53 Pathway Subtype in High-Grade Serous Ovarian Cancer
Source: PLoS One. 2014 Dec 2;9(12):e114491. doi: 10.1371/journal.pone.0114491 (PMC4252108; doi:10.1371/journal.pone.0114491)
Supplement: Table S1 — Clinical data. pT- and FIGO-stages. Two subtypes (ST1 and ST2) are shown in Subtype column. (XLSX) [file pone.0114491.s003.xlsx]

## Sheet: Table S1
Sample	Subtype	pT-stage	FIGO-stage
S002	ST2	3c	IIIc
S004	ST2	3c	IIIc
S005	ST1	1c	Ic(a)
S006	ST2	3c	IIIc
S007	ST2	3a	IIIa
S008	ST2	1c	Ic(b)
S009	ST2	1c	Ic(a,1)
S011	ST2	3b	IIIb
S015	ST2	3b	IIIb
S017	ST2	3b	IIIb
S018	ST2	3c	IIIc
S020	ST2	3c	IIIc
S021	ST2	2c	IIc(a)
S022	ST2	3c	IIIc
S023	ST1	3c	IIIc
S024	ST1	3c	IIIc
S031	ST2	3b	IIIb
S038	ST2	3b	IIIb
S040	ST2	1c	Ic(2)
S041	ST2	3b	IIIb
S064	ST2	3c	IIIc
S066	ST2	3c	IIIc
S068	ST1	3a	IIIa
S069	ST2	3b	IIIb
S117	ST2	3c	IIIc
S118	ST2	3c	IIIc
S119	ST2	3c	IIIc
S147	ST1	1a	Ia
S150	ST1	3c	IIIc
S151	ST2	3c	IIIc
S152	ST2	2c	IIc(2)
S155	ST2	3b	IIIb
S188	ST2	2c	IIc(a,1)
S271	ST2	3c	IIIc
