# Supplementary material for: Molecular Characterization of an Intact p53 Pathway Subtype in High-Grade Serous Ovarian Cancer
Source: PLoS One. 2014 Dec 2;9(12):e114491. doi: 10.1371/journal.pone.0114491 (PMC4252108; doi:10.1371/journal.pone.0114491)
Supplement: Table S2 — Depth and coverage of exome sequencing. Depth and coverage were calculated using DepthOfCoverage module of GATK. (XLS) [file pone.0114491.s004.xls]

## Sheet: Table S2
ID (Tumor)	Depth	depth>=1	depth>=5	depth>=10	depth>=20	ID (Normal)	Depth	depth>=1	depth>=5	depth>=10	depth>=20
S002	88.5	0.953	0.929	0.901	0.834	S002	86.5	0.947	0.914	0.885	0.837
S004	101.1	0.953	0.931	0.906	0.845	S004	94.5	0.949	0.918	0.891	0.845
S005	93.9	0.954	0.933	0.909	0.849	S005	104	0.949	0.92	0.894	0.847
S006	94.9	0.953	0.931	0.905	0.84	S006	95.7	0.949	0.918	0.891	0.846
S007	82.5	0.952	0.925	0.889	0.801	S007	94	0.948	0.914	0.884	0.838
S008	81.9	0.951	0.921	0.888	0.813	S008	80.1	0.949	0.917	0.886	0.832
S009	97.9	0.955	0.934	0.91	0.853	S009	101.9	0.949	0.92	0.893	0.85
S011	103.1	0.955	0.934	0.91	0.849	S011	63.6	0.918	0.891	0.864	0.784
S015	79.8	0.953	0.925	0.891	0.807	S015	99.3	0.951	0.923	0.897	0.854
S017	77.4	0.953	0.925	0.89	0.807	S017	83.2	0.918	0.893	0.869	0.811
S018	110.9	0.956	0.937	0.916	0.867	S018	76.1	0.921	0.895	0.873	0.813
S020	78.4	0.953	0.925	0.892	0.816	S020	91.9	0.948	0.916	0.888	0.841
S021	70	0.953	0.925	0.889	0.799	S021	76.8	0.946	0.91	0.878	0.824
S022	102.9	0.955	0.934	0.911	0.861	S022	71	0.92	0.893	0.869	0.802
S023	76	0.956	0.931	0.901	0.823	S023	87.2	0.95	0.919	0.891	0.843
S024	105.9	0.953	0.93	0.905	0.85	S024	75.7	0.92	0.894	0.872	0.811
S031	78.7	0.95	0.919	0.882	0.794	S031	98.2	0.951	0.922	0.895	0.85
S038	94.5	0.955	0.934	0.909	0.847	S038	96.9	0.925	0.9	0.883	0.842
S040	96.7	0.954	0.933	0.907	0.846	S040	61.9	0.919	0.892	0.863	0.78
S041	102.5	0.955	0.934	0.91	0.852	S041	43	0.941	0.891	0.841	0.727
S064	77.9	0.952	0.925	0.892	0.814	S064	75.1	0.919	0.896	0.874	0.812
S066	87.2	0.95	0.92	0.885	0.804	S066	67.6	0.93	0.895	0.869	0.798
S068	86.3	0.951	0.923	0.891	0.819	S068	101.6	0.951	0.922	0.896	0.852
S069	86.2	0.95	0.921	0.885	0.802	S069	77.4	0.948	0.916	0.885	0.832
S117	91.4	0.949	0.919	0.883	0.803	S117	91.6	0.95	0.921	0.894	0.848
S118	94.5	0.95	0.921	0.887	0.813	S118	89.1	0.921	0.898	0.88	0.833
S119	91.9	0.952	0.925	0.894	0.824	S119	93.7	0.95	0.921	0.894	0.847
S147	89.6	0.951	0.922	0.892	0.825	S147	81.5	0.923	0.899	0.879	0.826
S150	95.5	0.951	0.925	0.897	0.836	S150	91.5	0.95	0.919	0.89	0.841
S151	95.9	0.952	0.925	0.898	0.84	S151	96.3	0.951	0.922	0.895	0.849
S152	81.4	0.95	0.918	0.88	0.797	S152	87.7	0.95	0.92	0.892	0.844
S155	95.6	0.951	0.925	0.893	0.825	S155	86.1	0.95	0.919	0.891	0.842
S188	100.3	0.955	0.934	0.908	0.848	S188	81	0.922	0.898	0.878	0.825
S271	102.2	0.955	0.934	0.909	0.85	S271	73.3	0.919	0.895	0.873	0.811
Ave. (Tumor)	91	0.953	0.927	0.897	0.828	Ave. (Normal)	84.6	0.938	0.909	0.882	0.827
