# Supplementary material for: Molecular Characterization of an Intact p53 Pathway Subtype in High-Grade Serous Ovarian Cancer
Source: PLoS One. 2014 Dec 2;9(12):e114491. doi: 10.1371/journal.pone.0114491 (PMC4252108; doi:10.1371/journal.pone.0114491)
Supplement: Table S3 — Depth of coding exons of TP53. Depth of ten coding exons of TP53 (NM_001126112.2) were calculated using SAMtools. (XLSX) [file pone.0114491.s005.xlsx]

## Sheet: Table S3
chr	start	end	length	NM_001126112.2	start	end	length	S004	SN004	S005	SN005	S018	SN018	S022	SN022	S023	SN023	S024	SN024	S068	SN068	S147	SN147	S150	SN150
chr17	7579839	7579912	74	TP53_exon02	7579612	7579973	362	31.3784	37.8243	49.1757	29.8514	74.3649	17.3784	58.1757	16.6486	43.4324	29.3919	48.2162	26.6216	65.6216	43.4459	54.9054	16.9054	53.1622	33.1622
chr17	7579700	7579721	22	TP53_exon03	7579612	7579973	362	2.5	84.8636	1.77273	72.8636	9.81818	50.5909	0.954545	54.0455	1	104	5.40909	33.3636	4	97.7727	3.22727	54.5455	1.95455	82.3636
chr17	7579312	7579590	279	TP53_exon04	7579260	7579612	353	23.8889	137.953	37.0538	125.975	64.2724	34.957	50.0681	34.4516	35.7885	130.297	31.724	27.3799	27.4552	137.455	32.3297	41.7634	36.0573	138.323
chr17	7578371	7578554	184	TP53_exon05	7578138	7578604	467	53.7228	45.5	97.7065	35.1141	129.543	82.4891	66.5924	85.7826	61.625	49.9783	70.1413	82.2174	62.4511	42.6467	62.9837	88.4076	77.0707	42.5
chr17	7578177	7578289	113	TP53_exon06	7578138	7578604	467	54.6106	60.8407	81.7965	39.9115	149.726	75.8761	97.9292	71.354	79.5487	49.2655	77.5487	71.8319	66.1504	59.5664	65.1947	80.2124	83.1327	53.2743
chr17	7577499	7577608	110	TP53_exon07	7577472	7577648	177	80.8636	35.2818	139.336	27.9636	213.955	4.2	134.918	9.49091	105.409	30.4	128.9	7.62727	121.555	32.4727	152.873	8.83636	121.564	42.9091
chr17	7577019	7577155	137	TP53_exon08	7576802	7577246	445	27.1314	70.2409	39.1679	50.2555	78.8248	117.657	40.0292	113.328	36.9927	58.5985	53.5985	99.6058	44.8686	84.1679	54.5588	129.526	50.2482	60.9854
chr17	7576853	7576926	74	TP53_exon09	7576802	7577246	445	27.0676	102.932	39.9459	76.6486	80.0135	131.703	35.0541	129.635	41.2973	82.6351	60.9189	129.189	41.8649	79.3514	41.8649	137.392	54.3243	87.7703
chr17	7573927	7574033	107	TP53_exon10	7573849	7574108	260	126.935	43.7757	204.897	42.8692	173.841	67.2991	194.421	62.0467	108.953	79.0841	159.318	77.1121	164.421	59.4206	175.262	87.9159	148.29	47.5794
chr17	7572927	7573008	82	TP53_exon11	7572818	7573062	245	16.4024	170.585	12.4878	106	18.0366	29.4756	28.2195	22.0122	19.9146	154.451	25.6951	20.1707	20.0244	158.585	17.0366	26.878	21.1341	156.744
