# Supplementary material for: Molecular Characterization of an Intact p53 Pathway Subtype in High-Grade Serous Ovarian Cancer
Source: PLoS One. 2014 Dec 2;9(12):e114491. doi: 10.1371/journal.pone.0114491 (PMC4252108; doi:10.1371/journal.pone.0114491)
Supplement: Table S4 — Somatic TP53 mutations. Functional impacts of missense single nucleotide variants which were evaluated using MutationAssessor 2 are shown in the FIS column. (XLS) [file pone.0114491.s006.xls]

## Sheet: Table S4
ID	Start	End	Variant_Classification	Variant_Type	Reference_Allele	Tumor_Allele	dbSNP_RS	dbSNP_Val_Status	Protein_Change	FIS
S002	7578403	7578403	Missense_Mutation	SNP	C	G			p.C176S	3.36
S006	7577560	7577560	Frame_Shift_Del	DEL	A	-			p.S241fs	N.A.
S007	7578203	7578203	Missense_Mutation	SNP	C	T			p.V216M	3.28
S008	7577156	7577156	Splice_Site	SNP	C	A			p.S261_splice	N.A.
S009	7578263	7578263	Nonsense_Mutation	SNP	G	A			p.R196*	N.A.
S011	7578479	7578479	Missense_Mutation	SNP	G	A	rs28934874		p.P151S	2.855
S015	7579533	7579533	Nonsense_Mutation	SNP	G	A			p.Q52*	N.A.
S017	7578263	7578263	Nonsense_Mutation	SNP	G	A			p.R196*	N.A.
S020	7579408	7579430	Frame_Shift_Del	DEL	CAGGGGCCAGGAGGGGGCTGGTG	-	rs66998338		p.A86fs	N.A.
S021	7577121	7577121	Missense_Mutation	SNP	G	A	rs121913343		p.R273C	3.145
S022	7579716	7579716	Frame_Shift_Del	DEL	G	-			p.P27fs	N.A.
S031	7577548	7577548	Missense_Mutation	SNP	C	T	rs28934575		p.G245S	2.705
S038	7577539	7577539	Missense_Mutation	SNP	G	A	rs121912651		p.R248W	3.315
S040	7577108	7577108	Missense_Mutation	SNP	C	A			p.C277F	3.25
S041	7577559	7577559	Missense_Mutation	SNP	G	A	rs28934573		p.S241F	3.345
S064	7577112	7577112	Missense_Mutation	SNP	C	G			p.A276P	2.36
S066	7577120	7577120	Missense_Mutation	SNP	C	T	rs28934576	by1000genomes	p.R273H	2.455
S069	7577097	7577097	Missense_Mutation	SNP	C	T			p.D281N	3.33
S117	7574018	7574018	Missense_Mutation	SNP	G	A			p.R337C	2.585
S118	7577080	7577080	Frame_Shift_Del	DEL	T	-			p.E286fs	N.A.
S119	7579347	7579348	Frame_Shift_Del	DEL	AG	-			p.F113fs	N.A.
S151	7577574	7577574	Missense_Mutation	SNP	T	C			p.Y236C	2.255
S152	7577580	7577580	Missense_Mutation	SNP	T	C			p.Y234C	2.93
S155	7577538	7577538	Missense_Mutation	SNP	C	T	rs11540652		p.R248Q	2.97
S188	7578555	7578555	Splice_Site	DEL	C	-			p.Y126_splice	N.A.
S271	7577120	7577120	Missense_Mutation	SNP	C	T	rs28934576	by1000genomes	p.R273H	2.455
