# Supplementary material for: Molecular Characterization of an Intact p53 Pathway Subtype in High-Grade Serous Ovarian Cancer
Source: PLoS One. 2014 Dec 2;9(12):e114491. doi: 10.1371/journal.pone.0114491 (PMC4252108; doi:10.1371/journal.pone.0114491)
Supplement: Table S7 — List of p53 direct target genes. A list of p53 direct target genes were derived from the Pathway Interaction Database (PID). (XLSX) [file pone.0114491.s009.xlsx]

## Sheet: Table S7
Gene	Pathway
AFP	PID_P53DOWNSTREAM
AIFM2	PID_P53DOWNSTREAM
APAF1	PID_P53DOWNSTREAM
APC	PID_P53DOWNSTREAM
ARID3A	PID_P53DOWNSTREAM
ATF3	PID_P53DOWNSTREAM
BAK1	PID_P53DOWNSTREAM
BAX	PID_P53DOWNSTREAM
BBC3	PID_P53DOWNSTREAM
BCL2	PID_P53DOWNSTREAM
BCL2A1	PID_P53DOWNSTREAM
BCL2L1	PID_P53DOWNSTREAM
BCL2L14	PID_P53DOWNSTREAM
BCL2L2	PID_P53DOWNSTREAM
BCL6	PID_P53DOWNSTREAM
BDKRB2	PID_P53DOWNSTREAM
BID	PID_P53DOWNSTREAM
BNIP3L	PID_P53DOWNSTREAM
BTG2	PID_P53DOWNSTREAM
C12orf5	PID_P53DOWNSTREAM
C13orf15	PID_P53DOWNSTREAM
CARM1	PID_P53DOWNSTREAM
CASP1	PID_P53DOWNSTREAM
CASP10	PID_P53DOWNSTREAM
CASP6	PID_P53DOWNSTREAM
CAV1	PID_P53DOWNSTREAM
CCNB1	PID_P53DOWNSTREAM
CCNG1	PID_P53DOWNSTREAM
CCNK	PID_P53DOWNSTREAM
CD82	PID_P53DOWNSTREAM
CDKN1A	PID_P53DOWNSTREAM
CEBPZ	PID_P53DOWNSTREAM
COL18A1	PID_P53DOWNSTREAM
CREBBP	PID_P53DOWNSTREAM
CSE1L	PID_P53DOWNSTREAM
CTSD	PID_P53DOWNSTREAM
CX3CL1	PID_P53DOWNSTREAM
DDB2	PID_P53DOWNSTREAM
DDIT4	PID_P53DOWNSTREAM
DDX5	PID_P53DOWNSTREAM
DGCR8	PID_P53DOWNSTREAM
DKK1	PID_P53DOWNSTREAM
DROSHA	PID_P53DOWNSTREAM
DUSP1	PID_P53DOWNSTREAM
DUSP5	PID_P53DOWNSTREAM
E2F1	PID_P53DOWNSTREAM
E2F2	PID_P53DOWNSTREAM
E2F3	PID_P53DOWNSTREAM
EDN2	PID_P53DOWNSTREAM
EGFR	PID_P53DOWNSTREAM
EP300	PID_P53DOWNSTREAM
EPHA2	PID_P53DOWNSTREAM
FAS	PID_P53DOWNSTREAM
FDXR	PID_P53DOWNSTREAM
FOXA1	PID_P53DOWNSTREAM
GADD45A	PID_P53DOWNSTREAM
GDF15	PID_P53DOWNSTREAM
GPX1	PID_P53DOWNSTREAM
HDAC2	PID_P53DOWNSTREAM
HGF	PID_P53DOWNSTREAM
HIC1	PID_P53DOWNSTREAM
HTT	PID_P53DOWNSTREAM
IGFBP3	PID_P53DOWNSTREAM
IRF5	PID_P53DOWNSTREAM
JMY	PID_P53DOWNSTREAM
JUN	PID_P53DOWNSTREAM
KAT2A	PID_P53DOWNSTREAM
LIF	PID_P53DOWNSTREAM
MAP4K4	PID_P53DOWNSTREAM
MCL1	PID_P53DOWNSTREAM
MDM2	PID_P53DOWNSTREAM
MET	PID_P53DOWNSTREAM
MLH1	PID_P53DOWNSTREAM
MMP2	PID_P53DOWNSTREAM
MSH2	PID_P53DOWNSTREAM
NDRG1	PID_P53DOWNSTREAM
NFYA	PID_P53DOWNSTREAM
NFYB	PID_P53DOWNSTREAM
NFYC	PID_P53DOWNSTREAM
NLRC4	PID_P53DOWNSTREAM
PCBP4	PID_P53DOWNSTREAM
PCNA	PID_P53DOWNSTREAM
PERP	PID_P53DOWNSTREAM
PIDD	PID_P53DOWNSTREAM
PLK3	PID_P53DOWNSTREAM
PMAIP1	PID_P53DOWNSTREAM
PML	PID_P53DOWNSTREAM
PMS2	PID_P53DOWNSTREAM
POU4F1	PID_P53DOWNSTREAM
POU4F2	PID_P53DOWNSTREAM
PPM1J	PID_P53DOWNSTREAM
PPP1R13B	PID_P53DOWNSTREAM
PRDM1	PID_P53DOWNSTREAM
PRKAB1	PID_P53DOWNSTREAM
PRMT1	PID_P53DOWNSTREAM
PTEN	PID_P53DOWNSTREAM
PYCARD	PID_P53DOWNSTREAM
RB1	PID_P53DOWNSTREAM
RCHY1	PID_P53DOWNSTREAM
RFWD2	PID_P53DOWNSTREAM
RNF144B	PID_P53DOWNSTREAM
RPS27L	PID_P53DOWNSTREAM
RRM2B	PID_P53DOWNSTREAM
S100A2	PID_P53DOWNSTREAM
SCN3B	PID_P53DOWNSTREAM
SERPINB5	PID_P53DOWNSTREAM
SERPINE1	PID_P53DOWNSTREAM
SESN1	PID_P53DOWNSTREAM
SFN	PID_P53DOWNSTREAM
SH2D1A	PID_P53DOWNSTREAM
SMARCA4	PID_P53DOWNSTREAM
SNAI2	PID_P53DOWNSTREAM
SP1	PID_P53DOWNSTREAM
SPP1	PID_P53DOWNSTREAM
STEAP3	PID_P53DOWNSTREAM
TADA2B	PID_P53DOWNSTREAM
TAF9	PID_P53DOWNSTREAM
TAP1	PID_P53DOWNSTREAM
TFDP1	PID_P53DOWNSTREAM
TGFA	PID_P53DOWNSTREAM
TNFRSF10A	PID_P53DOWNSTREAM
TNFRSF10B	PID_P53DOWNSTREAM
TNFRSF10C	PID_P53DOWNSTREAM
TNFRSF10D	PID_P53DOWNSTREAM
TP53	PID_P53DOWNSTREAM
TP53BP2	PID_P53DOWNSTREAM
TP53I3	PID_P53DOWNSTREAM
TP53INP1	PID_P53DOWNSTREAM
TP63	PID_P53DOWNSTREAM
TP73	PID_P53DOWNSTREAM
TRIAP1	PID_P53DOWNSTREAM
TRRAP	PID_P53DOWNSTREAM
TSC2	PID_P53DOWNSTREAM
TYRP1	PID_P53DOWNSTREAM
VCAN	PID_P53DOWNSTREAM
VDR	PID_P53DOWNSTREAM
ZNF385A	PID_P53DOWNSTREAM
