# Supplementary material for: Molecular Characterization of an Intact p53 Pathway Subtype in High-Grade Serous Ovarian Cancer
Source: PLoS One. 2014 Dec 2;9(12):e114491. doi: 10.1371/journal.pone.0114491 (PMC4252108; doi:10.1371/journal.pone.0114491)
Supplement: Table S8 — CNV segments. CNV segments were processed using PennCNV. Two subtypes (ST1 and ST2) are shown in Subtype column. (XLS) [file pone.0114491.s010.xls]

## Sheet: Table S8
Subtype	ID	Chr1	Chr2	Chr3	Chr4	Chr5	Chr6	Chr7	Chr8	Chr9	Chr10	Chr11	Chr12	Chr13	Chr14	Chr15	Chr16	Chr17	Chr18	Chr19	Chr20	Chr21	Chr22
ST1	S005	63	24	14	43	71	17	81	39	37	28	48	23	49	6	38	43	13	24	14	7	4	5
ST1	S023	3	4	5	3	1	1	6	1	2	1	3	1	0	0	2	0	0	0	4	0	0	2
ST1	S024	2	3	3	3	1	0	4	1	2	1	2	2	0	2	3	4	1	1	4	4	1	0
ST1	S068	3	2	4	2	1	2	3	60	0	1	3	1	0	68	2	0	1	0	4	0	36	1
ST1	S147	3	3	3	6	2	4	5	0	3	1	1	1	0	3	2	5	1	1	3	0	0	1
ST1	S150	33	3	29	72	0	117	3	95	119	34	57	0	17	1	3	79	2	13	18	39	1	1
ST2	S002	11	58	19	10	19	26	5	24	250	9	8	29	25	4	4	9	14	6	17	5	30	0
ST2	S004	8	10	9	7	4	10	7	8	3	9	14	5	2	3	4	14	10	1	8	3	1	4
ST2	S006	53	46	34	27	37	24	37	25	13	34	37	36	14	8	43	35	7	36	8	10	11	5
ST2	S007	35	28	6	87	46	45	17	35	19	14	22	15	37	25	25	19	37	24	5	5	6	10
ST2	S008	20	18	25	12	9	16	12	10	8	4	8	8	5	5	4	8	11	4	2	6	6	3
ST2	S009	21	3	20	11	28	4	11	10	10	5	10	3	3	6	19	7	35	3	5	5	1	2
ST2	S011	26	8	12	9	8	11	19	15	7	12	5	6	1	2	11	12	5	3	8	4	4	4
ST2	S015	81	61	38	46	35	80	41	53	14	85	30	87	30	50	62	73	15	16	10	22	2	36
ST2	S018	9	0	96	99	52	70	34	41	22	5	1	1	9	24	1	6	37	124	30	12	1	1
ST2	S020	48	21	6	48	28	15	22	13	29	5	6	14	8	18	26	3	27	13	3	7	1	16
ST2	S021	13	4	8	33	14	3	9	13	7	6	7	8	9	3	6	17	29	10	3	2	1	9
ST2	S022	55	33	19	50	26	30	19	51	18	20	10	42	26	8	22	15	21	3	10	9	6	7
ST2	S031	21	24	22	33	22	21	44	32	25	11	13	26	12	19	23	24	20	32	5	6	3	12
ST2	S038	32	44	3	20	75	82	71	94	50	39	39	97	42	0	48	0	89	40	32	19	1	24
ST2	S040	24	141	41	18	20	51	58	177	16	19	51	54	5	6	8	14	12	12	17	19	21	8
ST2	S041	27	48	23	14	25	124	56	6	9	12	100	48	12	3	5	36	7	5	30	25	3	10
ST2	S066	18	10	11	19	2	6	39	20	4	17	5	6	31	8	12	7	15	4	9	4	2	3
ST2	S069	10	8	11	11	3	7	9	11	9	4	3	10	2	7	10	6	8	7	6	3	2	6
ST2	S117	21	13	5	12	9	16	29	12	10	5	5	13	4	10	11	10	10	9	8	4	5	6
ST2	S118	37	49	170	71	54	46	39	46	10	15	36	27	17	42	14	37	13	2	11	25	3	15
ST2	S119	66	77	22	33	25	56	50	33	37	33	9	32	26	22	11	7	11	2	2	17	11	18
ST2	S151	5	2	3	4	0	5	6	2	16	0	2	3	1	2	2	3	12	0	2	1	0	0
ST2	S152	48	57	40	87	83	7	18	27	36	31	20	14	11	3	11	67	15	14	5	9	12	7
ST2	S155	26	19	24	13	23	12	9	27	3	7	11	6	1	11	5	10	11	7	9	5	3	7
