# Supplementary material for: Molecular Characterization of an Intact p53 Pathway Subtype in High-Grade Serous Ovarian Cancer
Source: PLoS One. 2014 Dec 2;9(12):e114491. doi: 10.1371/journal.pone.0114491 (PMC4252108; doi:10.1371/journal.pone.0114491)
Supplement: Table S9 — Tumor purity. Tumor purities were estimated using ASCAT algorithm in the NEXUS copy number software. Two subtypes (ST1 and ST2) which were designated in the current study are shown in Subtype column. (XLS) [file pone.0114491.s011.xls]

## Sheet: Table S9
ID	Subtype	Tumor_Purity
S005	ST1	0.7
S023	ST1	0.78
S024	ST1	0.92
S068	ST1	0.95
S147	ST1	0.77
S150	ST1	0.59
S002	ST2	0.61
S004	ST2	0.73
S006	ST2	0.66
S007	ST2	0.78
S008	ST2	0.76
S009	ST2	0.73
S011	ST2	0.79
S015	ST2	0.7
S018	ST2	0.76
S020	ST2	0.81
S021	ST2	0.73
S022	ST2	0.61
S031	ST2	0.71
S038	ST2	0.57
S040	ST2	0.58
S041	ST2	0.97
S066	ST2	0.88
S069	ST2	0.82
S117	ST2	0.83
S118	ST2	0.76
S119	ST2	0.84
S151	ST2	0.82
S152	ST2	0.42
S155	ST2	0.74
Average (ST1)		0.785
Average (ST2)		0.73375
