# Supplementary material for: Molecular Characterization of an Intact p53 Pathway Subtype in High-Grade Serous Ovarian Cancer
Source: PLoS One. 2014 Dec 2;9(12):e114491. doi: 10.1371/journal.pone.0114491 (PMC4252108; doi:10.1371/journal.pone.0114491)
Supplement: Table S12 — Go groups. Eighteen GO groups and their component genes are listed. (XLS) [file pone.0114491.s014.xls]

## Sheet: Table S12
GO group 1	Enrichment Score: 2.86
Category	Term	Genes	Count	List Total	Pop Hits	Pop Total	PValue
SP_PIR_KEYWORDS	mitosis	NEK1, CDCA2, SKA3, NEK9, BIRC5, ASPM	6	68	183	19235	0.000442225
GOTERM_BP_FAT	GO:0000280~nuclear division	NEK1, CDCA2, SKA3, NEK9, BIRC5, ASPM	6	50	220	13528	0.00115799
GOTERM_BP_FAT	GO:0007067~mitosis	NEK1, CDCA2, SKA3, NEK9, BIRC5, ASPM	6	50	220	13528	0.00115799
GOTERM_BP_FAT	GO:0000087~M phase of mitotic cell cycle	NEK1, CDCA2, SKA3, NEK9, BIRC5, ASPM	6	50	224	13528	0.00125457
GOTERM_BP_FAT	GO:0048285~organelle fission	NEK1, CDCA2, SKA3, NEK9, BIRC5, ASPM	6	50	229	13528	0.00138354
SP_PIR_KEYWORDS	cell division	NEK1, CDCA2, SKA3, NEK9, BIRC5, ASPM	6	68	264	19235	0.00226439
GOTERM_BP_FAT	GO:0051301~cell division	NEK1, CDCA2, SKA3, NEK9, BIRC5, ASPM	6	50	295	13528	0.00414806
GO group 2	Enrichment Score: 1.54
Category	Term	Genes	Count	List Total	Pop Hits	Pop Total	PValue
GOTERM_MF_FAT	GO:0004003~ATP-dependent DNA helicase activity	RECQL4, BLM, PIF1	3	42	25	12983	0.00278782
GOTERM_MF_FAT	GO:0003678~DNA helicase activity	RECQL4, BLM, PIF1	3	42	40	12983	0.00703483
GOTERM_MF_FAT	GO:0008094~DNA-dependent ATPase activity	RECQL4, BLM, PIF1	3	42	57	12983	0.0139163
GOTERM_MF_FAT	GO:0070035~purine NTP-dependent helicase activity	RECQL4, BLM, PIF1	3	42	98	12983	0.0382202
GOTERM_MF_FAT	GO:0008026~ATP-dependent helicase activity	RECQL4, BLM, PIF1	3	42	98	12983	0.0382202
GOTERM_MF_FAT	GO:0004386~helicase activity	RECQL4, BLM, PIF1	3	42	140	12983	0.0720661
SP_PIR_KEYWORDS	helicase	RECQL4, BLM, PIF1	3	68	134	19235	0.07947
GOTERM_MF_FAT	GO:0042623~ATPase activity, coupled	RECQL4, BLM, PIF1	3	42	272	12983	0.211887
GO group 3	Enrichment Score: 0.89
Category	Term	Genes	Count	List Total	Pop Hits	Pop Total	PValue
GOTERM_BP_FAT	GO:0045664~regulation of neuron differentiation	YWHAG, SOX2, ASPM	3	50	133	13528	0.0836649
GOTERM_BP_FAT	GO:0050767~regulation of neurogenesis	YWHAG, SOX2, ASPM	3	50	166	13528	0.121253
GOTERM_BP_FAT	GO:0051960~regulation of nervous system development	YWHAG, SOX2, ASPM	3	50	192	13528	0.153255
GOTERM_BP_FAT	GO:0060284~regulation of cell development	YWHAG, SOX2, ASPM	3	50	205	13528	0.169834
GO group 4	Enrichment Score: 0.83
Category	Term	Genes	Count	List Total	Pop Hits	Pop Total	PValue
KEGG_PATHWAY	hsa05222:Small cell lung cancer	E2F2, MAX, E2F3	3	17	84	5085	0.02785
GOTERM_BP_FAT	GO:0006366~transcription from RNA polymerase II promoter	E2F2, MAX, E2F3	3	50	234	13528	0.207793
GOTERM_BP_FAT	GO:0006351~transcription, DNA-dependent	E2F2, MAX, E2F3	3	50	292	13528	0.285683
GOTERM_BP_FAT	GO:0032774~RNA biosynthetic process	E2F2, MAX, E2F3	3	50	296	13528	0.291074
GO group 5	Enrichment Score: 0.69
Category	Term	Genes	Count	List Total	Pop Hits	Pop Total	PValue
SP_PIR_KEYWORDS	atp-binding	RECQL4, BLM, PIF1, NEK1, NEK9, ASNS, UBE2T, DNAH6	8	68	1326	19235	0.177405
GOTERM_MF_FAT	GO:0005524~ATP binding	RECQL4, BLM, PIF1, NEK1, NEK9, ASNS, UBE2T, DNAH6	8	42	1477	12983	0.178931
GOTERM_MF_FAT	GO:0032559~adenyl ribonucleotide binding	RECQL4, BLM, PIF1, NEK1, NEK9, ASNS, UBE2T, DNAH6	8	42	1497	12983	0.187688
GOTERM_MF_FAT	GO:0030554~adenyl nucleotide binding	RECQL4, BLM, PIF1, NEK1, NEK9, ASNS, UBE2T, DNAH6	8	42	1577	12983	0.22451
GOTERM_MF_FAT	GO:0001883~purine nucleoside binding	RECQL4, BLM, PIF1, NEK1, NEK9, ASNS, UBE2T, DNAH6	8	42	1601	12983	0.23607
GOTERM_MF_FAT	GO:0001882~nucleoside binding	RECQL4, BLM, PIF1, NEK1, NEK9, ASNS, UBE2T, DNAH6	8	42	1612	12983	0.241441
GO group 6	Enrichment Score: 0.64
Category	Term	Genes	Count	List Total	Pop Hits	Pop Total	PValue
GOTERM_MF_FAT	GO:0032555~purine ribonucleotide binding	RECQL4, BLM, PIF1, NEK1, NEK9, GNAS, ASNS, UBE2T, DNAH6	9	42	1836	12983	0.21558
GOTERM_MF_FAT	GO:0032553~ribonucleotide binding	RECQL4, BLM, PIF1, NEK1, NEK9, GNAS, ASNS, UBE2T, DNAH6	9	42	1836	12983	0.21558
SP_PIR_KEYWORDS	nucleotide-binding	RECQL4, BLM, PIF1, NEK1, NEK9, GNAS, ASNS, UBE2T, DNAH6	9	68	1686	19235	0.231192
GOTERM_MF_FAT	GO:0017076~purine nucleotide binding	RECQL4, BLM, PIF1, NEK1, NEK9, GNAS, ASNS, UBE2T, DNAH6	9	42	1918	12983	0.252449
GO group 7	Enrichment Score: 0.61
Category	Term	Genes	Count	List Total	Pop Hits	Pop Total	PValue
GOTERM_BP_FAT	GO:0045935~positive regulation of nucleobase, nucleoside, nucleotide and nucleic acid metabolic process	E2F3, BLM, SOX2, PSRC1, H2AFX	5	50	624	13528	0.188729
GOTERM_BP_FAT	GO:0051173~positive regulation of nitrogen compound metabolic process	E2F3, BLM, SOX2, PSRC1, H2AFX	5	50	644	13528	0.203621
GOTERM_BP_FAT	GO:0010604~positive regulation of macromolecule metabolic process	E2F3, BLM, SOX2, PSRC1, H2AFX	5	50	857	13528	0.376804
GO group 8	Enrichment Score: 0.47
Category	Term	Genes	Count	List Total	Pop Hits	Pop Total	PValue
GOTERM_BP_FAT	GO:0042981~regulation of apoptosis	C6, BIRC5, ASNS, FAS, TRAIP	5	50	804	13528	0.332356
GOTERM_BP_FAT	GO:0043067~regulation of programmed cell death	C6, BIRC5, ASNS, FAS, TRAIP	5	50	812	13528	0.339051
GOTERM_BP_FAT	GO:0010941~regulation of cell death	C6, BIRC5, ASNS, FAS, TRAIP	5	50	815	13528	0.341563
GO group 9	Enrichment Score: 0.43
Category	Term	Genes	Count	List Total	Pop Hits	Pop Total	PValue
GOTERM_BP_FAT	GO:0043066~negative regulation of apoptosis	BIRC5, ASNS, FAS	3	50	354	13528	0.368358
GOTERM_BP_FAT	GO:0043069~negative regulation of programmed cell death	BIRC5, ASNS, FAS	3	50	359	13528	0.374899
GOTERM_BP_FAT	GO:0060548~negative regulation of cell death	BIRC5, ASNS, FAS	3	50	360	13528	0.376204
GO group 10	Enrichment Score: 0.40
Category	Term	Genes	Count	List Total	Pop Hits	Pop Total	PValue
GOTERM_BP_FAT	GO:0045941~positive regulation of transcription	E2F3, BLM, SOX2, PSRC1	4	50	564	13528	0.335136
GOTERM_BP_FAT	GO:0010628~positive regulation of gene expression	E2F3, BLM, SOX2, PSRC1	4	50	581	13528	0.352185
GOTERM_BP_FAT	GO:0010557~positive regulation of macromolecule biosynthetic process	E2F3, BLM, SOX2, PSRC1	4	50	654	13528	0.424674
GOTERM_BP_FAT	GO:0031328~positive regulation of cellular biosynthetic process	E2F3, BLM, SOX2, PSRC1	4	50	685	13528	0.454757
GOTERM_BP_FAT	GO:0009891~positive regulation of biosynthetic process	E2F3, BLM, SOX2, PSRC1	4	50	695	13528	0.464336
GO group 11	Enrichment Score: 0.39
Category	Term	Genes	Count	List Total	Pop Hits	Pop Total	PValue
GOTERM_BP_FAT	GO:0006917~induction of apoptosis	C6, FAS, TRAIP	3	50	320	13528	0.323306
GOTERM_BP_FAT	GO:0012502~induction of programmed cell death	C6, FAS, TRAIP	3	50	321	13528	0.324643
GOTERM_BP_FAT	GO:0043065~positive regulation of apoptosis	C6, FAS, TRAIP	3	50	430	13528	0.464506
GOTERM_BP_FAT	GO:0043068~positive regulation of programmed cell death	C6, FAS, TRAIP	3	50	433	13528	0.468137
GOTERM_BP_FAT	GO:0010942~positive regulation of cell death	C6, FAS, TRAIP	3	50	435	13528	0.47055
GO group 12	Enrichment Score: 0.37
Category	Term	Genes	Count	List Total	Pop Hits	Pop Total	PValue
GOTERM_BP_FAT	GO:0006915~apoptosis	E2F2, C6, BIRC5, FAS	4	50	602	13528	0.373198
GOTERM_BP_FAT	GO:0012501~programmed cell death	E2F2, C6, BIRC5, FAS	4	50	611	13528	0.382174
GOTERM_BP_FAT	GO:0008219~cell death	E2F2, C6, BIRC5, FAS	4	50	719	13528	0.487044
GOTERM_BP_FAT	GO:0016265~death	E2F2, C6, BIRC5, FAS	4	50	724	13528	0.491721
GO group 13	Enrichment Score: 0.35
Category	Term	Genes	Count	List Total	Pop Hits	Pop Total	PValue
GOTERM_MF_FAT	GO:0003700~transcription factor activity	PGR, E2F2, MAX, E2F3, SOX2, TCF19	6	42	975	12983	0.191502
GOTERM_MF_FAT	GO:0030528~transcription regulator activity	PGR, E2F2, MAX, E2F3, SOX2, TCF19	6	42	1512	12983	0.528159
GOTERM_BP_FAT	GO:0006350~transcription	PGR, E2F2, MAX, E2F3, SOX2, TCF19	6	50	2101	13528	0.896381
GO group 14	Enrichment Score: 0.34
Category	Term	Genes	Count	List Total	Pop Hits	Pop Total	PValue
GOTERM_MF_FAT	GO:0046872~metal ion binding	RECQL4, POLK, NEK1, PIF1, ANO1, BIRC5, TRAIP, PGR, EFHC2, SLC23A1, MRS2, ZFYVE16, SLC39A7, NEK9, TCF19	15	42	4140	12983	0.435417
GOTERM_MF_FAT	GO:0043169~cation binding	RECQL4, POLK, NEK1, PIF1, ANO1, BIRC5, TRAIP, PGR, EFHC2, SLC23A1, MRS2, ZFYVE16, SLC39A7, NEK9, TCF19	15	42	4179	12983	0.451873
GOTERM_MF_FAT	GO:0043167~ion binding	RECQL4, POLK, NEK1, PIF1, ANO1, BIRC5, TRAIP, PGR, EFHC2, SLC23A1, MRS2, ZFYVE16, SLC39A7, NEK9, TCF19	15	42	4241	12983	0.478082
GO group 15	Enrichment Score: 0.32
Category	Term	Genes	Count	List Total	Pop Hits	Pop Total	PValue
GOTERM_MF_FAT	GO:0046873~metal ion transmembrane transporter activity	SLC23A1, MRS2, SLC39A7	3	42	328	12983	0.27757
GOTERM_BP_FAT	GO:0030001~metal ion transport	SLC23A1, MRS2, SLC39A7	3	50	465	13528	0.505975
GOTERM_BP_FAT	GO:0006812~cation transport	SLC23A1, MRS2, SLC39A7	3	50	553	13528	0.600953
GOTERM_BP_FAT	GO:0055085~transmembrane transport	SLC23A1, MRS2, SLC39A7	3	50	569	13528	0.616725
GO group 16	Enrichment Score: 0.21
Category	Term	Genes	Count	List Total	Pop Hits	Pop Total	PValue
GOTERM_BP_FAT	GO:0045934~negative regulation of nucleobase, nucleoside, nucleotide and nucleic acid metabolic process	BLM, GMNN, SOX2	3	50	512	13528	0.558415
GOTERM_BP_FAT	GO:0051172~negative regulation of nitrogen compound metabolic process	BLM, GMNN, SOX2	3	50	519	13528	0.565892
GOTERM_BP_FAT	GO:0010558~negative regulation of macromolecule biosynthetic process	BLM, GMNN, SOX2	3	50	547	13528	0.594918
GOTERM_BP_FAT	GO:0031327~negative regulation of cellular biosynthetic process	BLM, GMNN, SOX2	3	50	561	13528	0.608897
GOTERM_BP_FAT	GO:0009890~negative regulation of biosynthetic process	BLM, GMNN, SOX2	3	50	573	13528	0.620596
GOTERM_BP_FAT	GO:0010605~negative regulation of macromolecule metabolic process	BLM, GMNN, SOX2	3	50	734	13528	0.752853
GO group 17	Enrichment Score: 0.071
Category	Term	Genes	Count	List Total	Pop Hits	Pop Total	PValue
GOTERM_BP_FAT	GO:0016310~phosphorylation	NEK1, NEK9, NDUFA1	3	50	800	13528	0.79474
GOTERM_BP_FAT	GO:0006796~phosphate metabolic process	NEK1, NEK9, NDUFA1	3	50	973	13528	0.876699
GOTERM_BP_FAT	GO:0006793~phosphorus metabolic process	NEK1, NEK9, NDUFA1	3	50	973	13528	0.876699
GO group 18	Enrichment Score: 0.064
Category	Term	Genes	Count	List Total	Pop Hits	Pop Total	PValue
GOTERM_BP_FAT	GO:0007600~sensory perception	SOX2, GNAS, TTC8	3	50	810	13528	0.800525
GOTERM_BP_FAT	GO:0050890~cognition	SOX2, GNAS, TTC8	3	50	909	13528	0.850581
GOTERM_BP_FAT	GO:0050877~neurological system process	SOX2, GNAS, TTC8	3	50	1210	13528	0.941368
